# Supplementary material for: Flash heating process for efficient meat preservation
Source: Nat Commun. 2024 May 8;15:3893. doi: 10.1038/s41467-024-47967-1 (PMC11079066; doi:10.1038/s41467-024-47967-1)
Supplement: Supplementary file 5 — Source Data [file 41467_2024_47967_MOESM5_ESM.xlsx]

## Sheet: Fig. 1b
Figure 1b
Time and temperature in different conventional cooking method
	Time (min)	std	Tempurature (C)	std
Boiling	10	5	373	0
Steaming	10	5	373	30
UHT	0.035	0.02	403	20
Baking	45	20	443	20
Deep frying	5	2	453	30
Roasting	80	30	473	25
Teppanyaki	8	3	488	20
Grilling	3	2	533	40
Brulee torch	0.8	0.3	1573	200
Our research	0.015	0.003	2000	300

## Sheet: Fig. 2
Figure 2c
Temperature change during the ultra-high temperature flash heating (UFH)
Time (s)	190	195	200	205	210	215	220	225	230	235	240	245	250	255	260	265	270	275	280	285	290	295	300	305	310	315	320	325	330	335	340	345	350	355	360	365	370	375	380	385	390	395	400	405	410	415	420	425	430
Mean tempurature (10^3 K)	1.50071	1.4989	1.53671	1.56998	1.64255	1.56706	1.47683	1.5167	1.53603	1.49464	1.54284	1.55766	1.54705	1.56719	1.65509	1.66183	1.69333	1.70946	1.69376	1.69578	1.75813	1.70344	1.73675	1.72654	1.75277	1.68361	1.79177	1.69921	1.74576	1.75703	1.75629	1.77471	1.76805	1.80786	1.80223	1.80419	1.81765	1.81592	1.84295	1.84026	1.84708	1.80837	1.85148	1.84484	1.86501	1.88441	1.84738	1.87156	1.88432
Figure 2d
Thermal analysis results of the temperature profile of the beef during and after the UFH treatment
Position (mm)	0	0.01778	0.03503	0.0358	0.03665	0.05402	0.07028	0.07244	0.0755	0.09207	0.10021	0.11764	0.12338	0.14074	0.14219	0.1429	0.15958	0.17784	0.18437	0.1901	0.21151	0.24052	0.24227	0.24529	0.27672	0.295	0.31469	0.3517	0.35556	0.35761	0.4024	0.42811	0.45354	0.48872	0.49998	0.50564	0.5442	0.55646	0.59874	0.6277	0.66548	0.71589	0.73647	0.8122	0.81352	0.81775	0.8959	0.9174	0.98731
\i(t) =0.1 s	457.866	427.459	400.653	399.513	398.275	374.136	353.832	351.304	347.783	329.963	321.972	306.449	301.782	288.854	287.843	287.353	277.431	270.944	270.245	269.704	268.138	266.431	266.335	266.17	264.548	263.685	262.817	261.345	261.203	261.128	259.634	258.887	258.221	257.408	257.173	257.059	256.354	256.154	255.546	255.195	254.806	254.391	254.25	253.849	253.843	253.826	253.565	253.512	253.38
\i(t) =0.3 s	624.796	594.08	565.812	564.58	563.24	536.413	512.647	509.595	505.305	482.847	472.297	450.765	443.981	424.385	422.808	422.042	404.624	386.921	380.92	375.804	357.808	336.154	334.942	332.883	313.166	303.114	293.348	277.538	276.084	275.522	269.957	268.59	267.588	266.348	265.978	265.795	264.608	264.252	263.094	262.361	261.473	260.401	259.998	258.673	258.652	258.586	257.468	257.198	256.417
\i(t) =0.5 s	736.691	706.127	677.642	676.392	675.03	647.593	622.937	619.745	615.247	591.484	580.186	556.827	549.377	527.582	525.81	524.947	505.143	484.586	477.506	471.421	449.638	422.496	420.942	418.291	392.258	378.427	364.557	341.2	338.961	337.783	314.4	302.82	292.526	280.047	276.85	275.713	270.84	270.064	268.406	267.526	266.478	265.194	264.703	263.039	263.012	262.926	261.443	261.07	259.954
\i(t) =1.0 s	919.204	892.394	866.567	865.415	864.159	838.472	814.778	811.667	807.267	783.703	772.305	748.329	740.563	717.497	715.598	714.672	693.18	670.356	662.364	655.44	630.205	597.671	595.767	592.506	559.734	541.677	523.045	490.278	487.027	485.309	449.949	431.419	414.296	392.492	385.964	382.758	362.273	356.238	337.069	325.322	311.544	295.568	289.744	272.634	272.484	272.226	269.043	268.538	267.04
\i(t) =5.0 s	381.897	381.987	382.035	382.036	382.037	382.04	382.007	382	381.989	381.907	381.853	381.708	381.651	381.454	381.436	381.427	381.195	380.899	380.782	380.676	380.239	379.554	379.509	379.431	378.549	377.979	377.319	375.952	375.8	375.719	373.818	372.624	371.371	369.524	368.905	368.589	366.354	365.613	362.952	361.037	358.434	354.79	353.25	347.352	347.246	346.906	340.476	338.66	332.649
\i(t) =10 s	330.201	330.258	330.301	330.302	330.304	330.333	330.348	330.349	330.351	330.351	330.347	330.329	330.32	330.285	330.281	330.279	330.232	330.167	330.14	330.115	330.01	329.836	329.825	329.804	329.571	329.416	329.234	328.85	328.806	328.783	328.233	327.882	327.509	326.952	326.764	326.667	325.978	325.748	324.911	324.301	323.462	322.267	321.756	319.76	319.723	319.606	317.357	316.709	314.52
Figure 2e
Thermal analysis results of the water content of the beef during and after the UFH treatment
\i(t) =0.1 s	0.74836	0.74901	0.74967	0.7497	0.74971	0.74998	0.75	0.75	0.75	0.75	0.75	0.75	0.75	0.75	0.75	0.75	0.75	0.75	0.75	0.75	0.75	0.75	0.75	0.75	0.75	0.75	0.75	0.75	0.75	0.75	0.75	0.75	0.75	0.75	0.75	0.75	0.75	0.75	0.75	0.75	0.75	0.75	0.75	0.75	0.75	0.75	0.75	0.75	0.75
\i(t) =0.3 s	0.74866	0.74874	0.74885	0.74885	0.74886	0.74899	0.74915	0.74917	0.7492	0.74939	0.74948	0.74967	0.74972	0.74986	0.74987	0.74987	0.74995	0.74998	0.74999	0.74999	0.75	0.75	0.75	0.75	0.75	0.75	0.75	0.75	0.75	0.75	0.75	0.75	0.75	0.75	0.75	0.75	0.75	0.75	0.75	0.75	0.75	0.75	0.75	0.75	0.75	0.75	0.75	0.75	0.75
\i(t) =0.5 s	0.7487	0.74873	0.74877	0.74878	0.74878	0.74883	0.74888	0.74889	0.74891	0.74898	0.74902	0.74911	0.74915	0.74926	0.74927	0.74928	0.7494	0.74953	0.74958	0.74962	0.74977	0.7499	0.74991	0.74992	0.74998	0.74999	0.75	0.75	0.75	0.75	0.75	0.75	0.75	0.75	0.75	0.75	0.75	0.75	0.75	0.75	0.75	0.75	0.75	0.75	0.75	0.75	0.75	0.75	0.75
\i(t) =1.0 s	0.74866	0.74867	0.74868	0.74868	0.74868	0.7487	0.74872	0.74872	0.74872	0.74874	0.74875	0.74878	0.74878	0.74881	0.74882	0.74882	0.74885	0.74889	0.7489	0.74892	0.74897	0.74907	0.74907	0.74908	0.74921	0.74929	0.74939	0.74957	0.74959	0.7496	0.74981	0.74988	0.74995	0.74998	0.74999	0.75	0.75	0.75	0.75	0.75	0.75	0.75	0.75	0.75	0.75	0.75	0.75	0.75	0.75
\i(t) =5.0 s	0.73651	0.73845	0.74	0.74007	0.74013	0.74143	0.74243	0.74256	0.74272	0.74357	0.74393	0.74462	0.74483	0.74539	0.74544	0.74546	0.74592	0.74634	0.74649	0.7466	0.747	0.74744	0.74747	0.74751	0.74789	0.74807	0.74826	0.74854	0.74857	0.74859	0.74887	0.749	0.74913	0.74928	0.74933	0.74935	0.74949	0.74953	0.74965	0.74973	0.74981	0.7499	0.74992	0.74998	0.74998	0.74998	0.75	0.75	0.75
\i(t) =10 s	0.71248	0.71978	0.72529	0.72553	0.72574	0.73008	0.73326	0.73368	0.73414	0.73668	0.7377	0.73962	0.74017	0.74161	0.74173	0.74178	0.74291	0.74388	0.74424	0.74448	0.74534	0.74623	0.74628	0.74634	0.74705	0.74736	0.74768	0.74813	0.74818	0.7482	0.7486	0.74878	0.74895	0.74913	0.74919	0.74922	0.74938	0.74942	0.74956	0.74964	0.74973	0.74983	0.74986	0.74995	0.74995	0.74995	0.74999	0.74999	0.75
Figure 2k
Energy dispersive spectroscopy (EDS) analysis of the UFH-treated beef surface
	Weight %	Atomic %	Net Int	Error %	Z	R	A	F
C	77.04	80.74	1844.13	3.24	1.0102	0.9968	0.8936	1
N	10.69	9.61	31.16	15.62	0.9791	1.0056	0.1328	1
O	12.27	9.65	117.85	11.68	0.9526	1.01335	0.2315	1
Figure 2l
Raman spectroscopy data of the surface and center of the UFH-treated beef
Raman shift (cm-1)	100	102.506	105.013	107.519	110.026	112.532	115.039	117.545	120.051	122.558	125.064	127.571	130.077	132.584	135.09	137.596	140.103	142.609	145.116	147.622	150.129	152.635	155.141	157.648	160.154	162.661	165.167	167.674	170.18	172.686	175.193	177.699	180.206	182.712	185.219	187.725	190.231	192.738	195.244	197.751	200.257	202.763	205.27	207.776	210.283	212.789	215.296	217.802	220.308
Center Intensity (a.u.)	1.17811	1.18473	1.19281	1.19144	1.18424	1.18132	1.16157	1.15129	1.15072	1.15486	1.14639	1.14907	1.15266	1.15164	1.14335	1.14472	1.14503	1.14764	1.14856	1.13851	1.13523	1.13113	1.12898	1.12901	1.12597	1.131	1.13241	1.13001	1.1259	1.12602	1.12468	1.12482	1.12663	1.12909	1.13111	1.12878	1.13009	1.13442	1.13165	1.13274	1.13215	1.13366	1.13904	1.14489	1.14419	1.14984	1.15501	1.15338	1.15418
Raman shift (cm-1)	100	102.506	105.013	107.519	110.026	112.532	115.039	117.545	120.051	122.558	125.064	127.571	130.077	132.584	135.09	137.596	140.103	142.609	145.116	147.622	150.129	152.635	155.141	157.648	160.154	162.661	165.167	167.674	170.18	172.686	175.193	177.699	180.206	182.712	185.219	187.725	190.231	192.738	195.244	197.751	200.257	202.763	205.27	207.776	210.283	212.789	215.296	217.802	220.308
Surface Intensity (a.u.)	1.51692	1.52613	1.54053	1.5431	1.53954	1.54561	1.54426	1.54616	1.54686	1.54469	1.54257	1.54469	1.54068	1.53469	1.53271	1.53716	1.53821	1.53462	1.53351	1.54872	1.55043	1.55264	1.55512	1.55917	1.57035	1.56933	1.57148	1.57526	1.57721	1.57688	1.57175	1.57282	1.57551	1.56902	1.57469	1.57525	1.57634	1.5806	1.58819	1.58326	1.58333	1.58749	1.59196	1.58706	1.59174	1.59661	1.5953	1.58819	1.60718
[truncated: 1,508 more columns]

## Sheet: Fig. 3b
Figure 3b
Short-term (24 h) microbiological test for aerobic plate count (APC) at room temperature
Time (h)	0	2	4	6	8	10	12	14	16	18	20	22	24
Untreated LogCFU	2.56807	2.8986	3.12226	3.35661	3.44444	3.72222	4.20637	4.48161	4.70421	5.16299	5.3311	5.73067	6.23142
UFH-treated LogCFU	0	0	0	0	0	0	0	0	0	0	0	0.88889	1.33333
Untreated Std	0.24479	0.11882	0.12867	0.22006	0.25708	0.58762	0.39546	0.23432	0.46714	0.50859	0.4881	0.55557	0.66479
UFH-treated Std	0	0	0	0	0	0	0	0	0	0	0	0.66296	0.88562
Figure 3c
Short-term (24 h) microbiological test for enterobacteriaceae (EB) at room temperature
Time (h)	0	2	4	6	8	10	12	14	16	18	20	22	24
Untreated LogCFU	2.18916	2.50812	2.61714	3.16215	3.52228	3.66667	3.76701	3.76193	4.33705	4.50117	4.85697	5.2357	5.68205
Untreated Std	0.79572	0.96948	1.10249	0.79718	0.89884	0.94281	1.08472	0.95551	1.25867	1.22561	1.1195	1.05242	1.11727
UFH-treated	0	0	0	0	0	0	0	0	0	0	0	0	0
UFH-treated Std	0	0	0	0	0	0	0	0	0	0	0	0	0
Figure 3d
Long-term (100 h) microbiological test for aerobic plate count (APC) at room temperature
Time (h)	0	20	40	60	80	100
Untreated LogCFU	2.60151	5.1974	6.30931	9.65628	10.2544	12.0224
Untreated Std	0.65005	0.56084	0.60398	0.7069	0.58484	0.55404
UFH-treated	0	2.09837	2.37929	2.73806	2.98858	3.97937
UFH-treated Std	0.5	0.9125	0.69893	0.683	0.65335	0.56163
Figure 3e
Long-term (100 h) microbiological test for enterobacteriaceae (EB)
Time (h)	0	20	40	60	80	100
Untreated LogCFU	2.81026	5.76518	6.64884	8.6154	9.80926	9.90988
Untreated Std	0.99637	0.66684	0.6924	0.67018	0.57223	0.57065
UFH-treated	0	0	0	2.42018	3.17641	3.69804
UFH-treated Std	0	0	0	0.76326	0.59125	0.63429
Figure 3f
Long-term (100 h) microbiological test for yeasts and molds (YM)
Time (h)	0	20	40	60	80	100
Untreated LogCFU	0	0.81449	2.14859	4.56315	5.73532	6.1646
Untreated Std	0	0.2877	0.59728	0.6519	0.66772	0.58581
UFH-treated	0	0	0	0	0	0
UFH-treated Std	0	0	0	0	0	0
Figure 3g
Cell viability of 3T3-L1 (mouse embryonic fibroblast cell) and CCD18co (human colon tissue cell) at different concentrations of meat sampled from the surface of the UFH-treated beef
Concentration (ug/mL)	0	0.15625	0.3125	0.625	1.25	2.5	5	0	0.15625	0.3125	0.625	1.25	2.5	5
Cell	CCD18co	CCD18co	CCD18co	CCD18co	CCD18co	CCD18co	CCD18co	3T3-L1	3T3-L1	3T3-L1	3T3-L1	3T3-L1	3T3-L1	3T3-L1
Cell viability (% of control)	111.374	94.3673	74.8385	83.7505	83.3488	104.912	111.613	97.8389	92.9453	86.7311	85.7765	79.897	81.8003	88.7931
Cell viability (% of control)	102.114	72.5908	72.579	78.2007	89.1511	86.0067	104.619	101.651	91.5932	90.2742	86.8838	79.0185	84.2955	79.4762
Cell viability (% of control)	101.41	70.1148	74.6523	79.5396	85.4704	86.5072	105.936	102.338	90.6679	90.6546	81.3236	73.0264	86.0232	87.6348
Cell viability (% of control)	87.5553	77.4557	76.2007	87.1804	87.1848	89.7999	104.952	100.896	94.3173	89.7849	86.3863	76.7562	86.3395	79.0035
Cell viability (% of control)	110.025	99.7112	75.4339	87.5498	86.4415	99.0854	98.0896	102.875	91.4622	85.8601	85.6414	75.8953	85.7957	87.1694
Cell viability (% of control)	97.5871	98.7356	79.5096	75.3761	84.8227	103.365	111.956	96.8311	97.1982	84.7469	82.0722	77.6454	85.9917	78.2835
Cell viability (% of control)	88.9496	79.4202	85.7819	84.8172	85.6337	95.1637	98.8653	96.4819	94.6647	87.7716	86.8711	78.8754	85.6506	74.8506
Cell viability (% of control)	89.3857	83.7999	75.9069	95.4293	83.6274	107.204	101.375	99.9274	93.9812	89.2189	85.5904	78.6369	89.8652	83.8566
Cell viability (% of control)	102.138	97.5591	85.7481	87.0275	87.2906	95.7644	102.594	101.104	102.571	86.1291	79.6477	79.9232	85.2596	86.8124
Cell viability (% of control)	109.722	97.563	74.9892	83.283	86.9531	90.3406	101.898	100.968	90.963	88.8995	81.6943	83.8332	85.6561	74.3947

## Sheet: Fig. 4a
Figure 4a
Rheological characterization based on the storage modulus G’ and loss modulus G” as a function of oscillatory strain for the untreated and UFH-treated beef after 100 h of storage
Oscillation strain	%	0.00927	0.01224	0.01457	0.01975	0.02484	0.0318	0.03932	0.05136	0.06218	0.08114	0.09855	0.12656	0.15838	0.20166	0.25296	0.31668	0.40041	0.50516	0.63376	0.80417	1.00822	1.27603	1.61136	2.03585	2.57201	3.24586	4.10415	5.19544	6.56856	8.35041	10.6188	13.7305	17.63	22.2646	28.323	35.7891	45.2236	57.2882	72.062	85.2625	107.678	132.694	165.189	206.309	257.055	321.604	403.509	506.469
Storage modulus	Pa	5473.41	6060.87	7222.01	7243.81	7149.32	7075.7	7234.7	6899.2	7089.5	6946.19	7082.08	7038.55	7047.27	6955.82	6876.97	6851.85	6768.51	6658.05	6571.44	6415.89	6294.27	6107.64	5881.41	5612.59	5311.65	4997.85	4641.96	4264.9	3857.12	3401.25	2886.81	2220.3	1599.8	1128.85	765.201	500.051	307.688	171.457	78.0429	53.9021	32.9988	20.1243	10.3271	3.12129	-0.06143	-1.18409	0.23484	0.19145
Loss modulus	Pa	2480.76	1721.45	1236.84	2176.25	1872.24	1706.93	1810.66	1982.58	1793.13	1827.3	1956.98	1756.87	1723.35	1679.09	1761.42	1739.49	1740.19	1748.8	1751.67	1729.11	1729.72	1717.4	1718.76	1691.54	1683.16	1653.72	1624	1581.31	1551.18	1542.92	1569.69	1624.61	1539.96	1367.86	1147.06	930.015	740.958	574.99	444.104	363.354	278.774	219.716	173.333	135.462	106.733	82.9344	61.4544	45.1663
Figure 4b
Texture change during storage
	0	20h	40h	60h	80h	100h	20h	40h	60h	80h	100 h
Strain (%)	48.92	23.84	20.02	14.45	11.56	5.61	42.33	22.47	19.07	15.81	10.1
Stress (kPa)	54.6	35.11	11.91	21.88	10.87	17.63	54.1	45.3	54.6	69.09	70.4
Figure 4c
Euclidean distances of beef color change during storage
Storage time (h)	Group	Euclidean distance	Euclidean distance	Euclidean distance	Euclidean distance	Euclidean distance	Euclidean distance	Euclidean distance	Euclidean distance	Euclidean distance	Euclidean distance	Euclidean distance	Euclidean distance	Euclidean distance	Euclidean distance	Euclidean distance	Euclidean distance	Euclidean distance	Euclidean distance	Euclidean distance	Euclidean distance	Euclidean distance	Euclidean distance	Euclidean distance	Euclidean distance	Euclidean distance	Euclidean distance	Euclidean distance	Euclidean distance	Euclidean distance	Euclidean distance	Euclidean distance	Euclidean distance	Euclidean distance	Euclidean distance	Euclidean distance	Euclidean distance	Euclidean distance	Euclidean distance	Euclidean distance	Euclidean distance	Euclidean distance	Euclidean distance	Euclidean distance	Euclidean distance	Euclidean distance	Euclidean distance	Euclidean distance	Euclidean distance
20	Control	12.0747	57.7989	63.4296	62.7362	71.5184	51.2013	11.7157	112.244	170.386	64.3783	71.1741	47.849	121.943	172.413	114.357	14.9206	71.3757	19.2953	2.16395	209.56	78.7435	14.5774	96.2711	116.961	17.8219	6.88773	45.9954	122.115	68.1215	77.8785	58.7549	40.8739	139.525	63.9995	147.699	81.0289	93.9835	70.6208	121.957	16.179	93.1967	99.3289	100.095	36.1279	32.6178	91.0118	10.4913	84.4506
20	2000K	52.1378	9.81333	55.6679	4.85272	35.6372	91.5945	51.3908	38.1021	46.9414	34.6293	9.17685	33.8413	11.7541	40.5059	56.0295	64.4982	61.2996	17.8478	78.3149	101.819	48.3738	29.0207	32.5858	21.9487	21.4857	23.5079	6.0861	14.3127	20.2658	65.0159	10.2432	109.578	18.7131	35.6274	51.6716	13.0825	4.49396	5.05626	30.8102	59.6034	28.6679	47.1112	37.8311	27.0148	57.2245	25.1141	25.7878	36.5737
40	Control	68.4907	59.7007	48.7258	91.9562	84.4586	119.44	95.7863	63.3581	61.6432	72.8812	62.1466	63.584	117.56	73.3495	83.3313	108.733	57.4519	130.421	79.0871	80.6291	80.7278	87.4276	82.9897	82.5234	96.6544	67.8767	72.1697	72.9678	95.2085	64.9064	104.939	33.749	68.2553	73.8852	79.1403	92.0352	42.8551	80.7965	103.595	91.5368	70.5397	137.596	80.202	85.2268	49.9247	102.428	106.9	103.599
40	2000K	68.7908	42.5283	51.622	39.4837	51.3749	16.9776	64.5569	77.9517	46.129	29.5526	20.0941	45.4626	53.0735	24.2069	38.4443	5.67387	28.9237	35.7587	24.2329	33.3259	49.7968	48.9076	30.9696	27.5273	39.7278	21.7904	85.3909	79.499	45.2365	47.5528	53.807	25.6544	36.6397	28.6528	24.9688	19.656	23.5996	10.4897	60.6652	16.2025	51.0883	48.481	47.8882	40.3515	55.8952	39.2802	47.3861	13.5625
60	Control	88.7173	73.7155	79.8068	136.616	147.193	36.1712	7.02645	72.5105	241.67	33.7662	19.0522	129.355	113.897	12.4918	109.016	27.0457	137.178	19.3869	74.2046	84.1347	45.7119	57.446	1.1636	15.0555	63.5063	144.244	34.429	67.6332	75.6548	29.1526	76.7597	81.8445	174.705	55.0285	49.9266	76.0429	33.68	53.8287	179.763	92.9816	87.7528	128.293	103.193	103.949	164.871	63.4648	77.8598	18.8384
60	2000K	0.02184	53.2245	22.2701	38.0214	37.0603	31.4042	23.6441	32.4264	11.8374	16.4405	20.8617	37.2646	23.8302	20.3021	21.6382	21.7841	23.2589	40.9062	29.1647	46.7358	26.1356	33.067	18.0126	51.3227	52.881	5.62404	1.25127	35.7402	43.4309	52.1538	70.0969	29.4318	10.9985	26.391	42.9016	0.79581	44.3175	63.5931	59.7316	37.2065	59.0753	21.762	33.6155	15.2657	32.4519	35.7921	76.4925	39.4532
80	Control	71.9974	96.0083	98.1286	88.886	20.4334	121.558	13.9895	29.3831	80.8705	67.3982	25.1124	69.5562	110.329	26.2046	71.0139	59.3283	43.3077	45.0629	36.5679	18.1527	0.94638	18.3379	128.534	101.693	82.9721	72.2224	66.6494	90.7513	91.3324	76.3517	106.666	72.3446	99.0766	70.2421	21.6122	44.6071	57.3584	52.4425	42.0053	166.079	37.1652	67.1163	104.567	116.409	35.5983	44.2399	130.658	33.6243
80	2000K	73.2168	84.5426	88.6734	57.517	68.9809	25.2571	46.7493	12.0592	47.983	25.6003	44.983	29.0986	35.6536	39.6329	31.8773	42.9571	47.5907	58.8195	6.77932	50.7311	53.7102	17.4275	55.4897	36.7171	60.8606	50.3581	32.9252	35.544	37.7229	60.3247	32.3113	91.1496	37.3175	25.4967	42.6898	68.2729	41.3316	40.3165	9.25317	53.2566	69.1122	41.2408	61.0634	40.6212	52.1758	84.0647	1.17191	47.7721
Figure 4d
Non-protein nitrogen (NPN) concentration of beef during storage
Time (h)		0	20	40	60	80
NPN (mg/g)	Untreated	23.1604	25.2854	27.3271	30.7083	31.2417
	Std	1.2817	0.3581	0.07817	1.33471	1.13497
NPN (mg/g)	UFH	24.9563	23.8917	22.8813	23.8813	23.9937
	Std	0.09836	0.89163	0.68213	1.22956	0.54893
Figure 4e
pH of beef during storage
Time (h)		0	20	40	60	80	100
pH	Untreated	5.59	5.97	5.94	6.42	6.91	7.23
	Std	0.02	0.11	0.08	0.21	0.15	0.3
pH	UFH	5.48	5.67	5.61	5.55	5.52	5.65
	Std	0.03	0.08	0.15	0.18	0.13	0.25
Figure 4e
Total volatile basic nitrogen (TVB-N) concentration of beef during storage
		0	20	40	60	80	100
TVB-N content (N mg/100g)	Untreated	5.83	21.74	25.8233	32.5858	47.5637	58.3934
Std	Std	1.06412	0.78655	1.35118	3.18464	2.10276	4.0327
TVB-N content (N mg/100g)	UFH	4.95	5.14	4.13	5.13	5.54	5.32
Std	Std	3.31927	1.00469	0.90062	1.03616	0.67795	1.07
[truncated: 3 more columns]

## Sheet: Fig. S1
Figure S1c
Normalized intensity (brightness) of the carbon substrate during the UFH treatment
0	0.005	0.01	0.015	0.02	0.025	0.03	0.035	0.04	0.045	0.05	0.055	0.06	0.065	0.07	0.075	0.08	0.085	0.09	0.095	0.1	0.105	0.11	0.115	0.12	0.125	0.13	0.135	0.14	0.145	0.15	0.155	0.16	0.165	0.17	0.175	0.18	0.185	0.19	0.195	0.2	0.205	0.21	0.215	0.22	0.225	0.23	0.235	0.24	0.245
0.0010718	0.000950889	0.00113368	0.00103024	0.000851759	0.00139024	0.00119072	0.00146359	0.00163028	0.00188599	0.00213361	0.00245941	0.00267966	0.00310554	0.00379703	0.00459523	0.00542341	0.0062255	0.00749377	0.00840994	0.00994876	0.0116374	0.0136967	0.0165966	0.0189743	0.0224887	0.0267464	0.0308473	0.0353181	0.040845	0.0460326	0.0523513	0.0593049	0.0662476	0.0740631	0.0814036	0.0904764	0.0998589	0.11006	0.118013	0.127521	0.138323	0.148116	0.1596	0.171521	0.182022	0.193917	0.206366	0.218922	0.231066
[truncated: 226 more columns]

## Sheet: Fig. S3
Fig. S3
Chromatographic analysis of the UFH-treated beef surface
id	area	rt	mz_range:min	mz_range:max	fragment_scans	rt_range:min	rt_range:max	mz	intensity_range:min	intensity_range:max	height	charge	spectral_db_matches:spectral_db_matches	spectral_db_matches:compound_name	spectral_db_matches:ion_adduct	spectral_db_matches:smiles	spectral_db_matches:inchi	spectral_db_matches:precursor_mz	spectral_db_matches:neutral_mass	spectral_db_matches:cosine_score	spectral_db_matches:n_matching_signals	datafile:UMD_MeatExtractSample_1.mzML:area	datafile:UMD_MeatExtractSample_1.mzML:rt	datafile:UMD_MeatExtractSample_1.mzML:mz_range:min	datafile:UMD_MeatExtractSample_1.mzML:mz_range:max	datafile:UMD_MeatExtractSample_1.mzML:fragment_scans	datafile:UMD_MeatExtractSample_1.mzML:fwhm	datafile:UMD_MeatExtractSample_1.mzML:rt_range:min	datafile:UMD_MeatExtractSample_1.mzML:rt_range:max	datafile:UMD_MeatExtractSample_1.mzML:feature_state	datafile:UMD_MeatExtractSample_1.mzML:mz	datafile:UMD_MeatExtractSample_1.mzML:intensity_range:min	datafile:UMD_MeatExtractSample_1.mzML:intensity_range:max	datafile:UMD_MeatExtractSample_1.mzML:asymmetry_factor	datafile:UMD_MeatExtractSample_1.mzML:tailing_factor	datafile:UMD_MeatExtractSample_1.mzML:height	datafile:UMD_MeatExtractSample_1.mzML:rt_ms2_apex_distance	datafile:UMD_MeatExtractSample_1.mzML:isotopes	datafile:UMD_MeatExtractSample_1.mzML:charge
253	54520000	0.3865	204.123	204.123	13	0.3635	0.5134	204.123	131200000	778700000	778700000	1	ACETYL-CARNITINE (0.999)	ACETYL-CARNITINE	M+H	CC(=O)O[C@H](CC(=O)[O-])C[N+](C)(C)C	"InChI=1S/C9H17NO4/c1-7(11)14-8(5-9(12)13)6-10(2,3)4/h8H,5-6H2,1-4H3/t8-/m1/s1"	204.123	0	0.999	5	54520000	0.3865	204.123	204.123	13	0.0641	0.3635	0.5134	DETECTED	204.123	131200000	778700000	9.114	3.2618	778700000	-0.0134	2	1
587	52700000	0.5829	204.123	204.123	21	0.5134	1.2221	204.123	953300	656800000	656800000	1	ACETYL-CARNITINE (0.999)	ACETYL-CARNITINE	M+H	CC(=O)O[C@H](CC(=O)[O-])C[N+](C)(C)C	"InChI=1S/C9H17NO4/c1-7(11)14-8(5-9(12)13)6-10(2,3)4/h8H,5-6H2,1-4H3/t8-/m1/s1"	204.123	0	0.999	5	52700000	0.5829	204.123	204.123	21	0.0643	0.5134	1.2221	DETECTED	204.123	953300	656800000	1.0891	1.2735	656800000	-0.0649	2	1
876	4520000	1.2221	218.138	218.139	18	0.5134	1.4057	218.139	304600	20430000	20430000	1	PROPIONYLCARNITINE (0.998)	PROPIONYLCARNITINE	M+H	CCC(=O)OC(CC(=O)[O-])C[N+](C)(C)C	"InChI=1S/C10H19NO4/c1-5-10(14)15-8(6-9(12)13)7-11(2,3)4/h8H,5-7H2,1-4H3"	218.139	0	0.998	6	4520000	1.2221	218.138	218.139	18	0.1136	0.5134	1.4057	DETECTED	218.139	304600	20430000	0.1414	0.5777	20430000	-0.1952	2	1
170	56990000	0.375	162.112	162.112	18	0.3405	1.1319	162.112	1216000	670300000	670300000	1	CARNITINE (0.993)	CARNITINE	M+H	C[N+](C)(C)C[C@@H](CC(=O)[O-])O	"InChI=1S/C7H15NO3/c1-8(2,3)5-6(9)4-7(10)11/h6,9H,4-5H2,1-3H3/t6-/m1/s1"	162.112	0	0.993	5	56990000	0.375	162.112	162.112	18	0.0673	0.3405	1.1319	DETECTED	162.112	1216000	670300000	3.6812	3.1079	670300000	-0.0147	2	1
7394	615000	6.7092	220.112	220.113	4	6.6684	6.8995	220.112	107500	13850000	13850000	1	Massbank:LU123902 N-Phenyl-1-naphthylamine|N-phenylnaphthalen-1-amine (0.992)	Massbank:LU123902 N-Phenyl-1-naphthylamine|N-phenylnaphthalen-1-amine	M+H	N(C1=CC=CC=C1)C1=C2C=CC=CC2=CC=C1	1S/C16H13N/c1-2-9-14(10-3-1)17-16-12-6-8-13-7-4-5-11-15(13)16/h1-12,17H	220.112	0	0.992	12	615000	6.7092	220.112	220.113	4	0.0364	6.6684	6.8995	DETECTED	220.112	107500	13850000	2	1.7843	13850000	-0.0041	2	1
7326	1799000	6.6092	400.341	400.343	4	6.5191	6.8005	400.341	116600	40790000	40790000	1	palmitoyl carnitine CollisionEnergy:205060 (0.990)	palmitoyl carnitine CollisionEnergy:205060	M	CCCCCCCCCCCCCCCC(=O)OC(CC(=O)O)C[N+](C)(C)C	"InChI=1S/C23H45NO4/c1-5-6-7-8-9-10-11-12-13-14-15-16-17-18-23(27)28-21(19-22(25)26)20-24(2,3)4/h21H,5-20H2,1-4H3/p+1"	400.342	0	0.99	20	1799000	6.6092	400.341	400.343	4	0.0369	6.5191	6.8005	DETECTED	400.341	116600	40790000	1.3669	1.3406	40790000	-0.0155	3	1
1156	58870000	1.659	166.086	166.087	23	1.5297	1.9043	166.086	4384000	607400000	607400000	1	DL-PHENYLALANINE CollisionEnergy:102040 (0.989)	DL-PHENYLALANINE CollisionEnergy:102040	M+H	NC(Cc1ccccc1)C(=O)O	"InChI=1S/C9H11NO2/c10-8(9(11)12)6-7-4-2-1-3-5-7/h1-5,8H,6,10H2,(H,11,12)"	166.086	0	0.989	10	58870000	1.659	166.086	166.087	23	0.1069	1.5297	1.9043	DETECTED	166.086	4384000	607400000	0.5799	0.8907	607400000	-0.1091	3	1
763	11120000	0.7968	182.081	182.081	17	0.375	1.0556	182.081	374300	71720000	71720000	1	TYROSINE (0.989)	TYROSINE	M+H	C1=C(C=CC(=C1)O)C[C@@H](C(=O)O)N	"InChI=1S/C9H11NO3/c10-8(9(12)13)5-6-1-3-7(11)4-2-6/h1-4,8,11H,5,10H2,(H,12,13)/t8-/m0/s1"	182.081	0	0.989	9	11120000	0.7968	182.081	182.081	17	0.102	0.375	1.0556	DETECTED	182.081	374300	71720000	0.2359	0.6255	71720000	-0.1116	2	1
407	48620000	0.421	227.113	227.114	44	0.3056	1.1192	227.114	2153000	238000000	238000000		CARNOSINE (0.986)	CARNOSINE	M+H	C(CN)/C(=N/[C@@H](CC1=CN=CN1)C(=O)O)/O	"InChI=1S/C9H14N4O3/c10-2-1-8(14)13-7(9(15)16)3-6-4-11-5-12-6/h4-5,7H,1-3,10H2,(H,11,12)(H,13,14)(H,15,16)/t7-/m0/s1"	227.114	0	0.986	18	48620000	0.421	227.113	227.114	44	0.1655	0.3056	1.1192	DETECTED	227.114	2153000	238000000	2.2103	1.9945	238000000	-0.0955
604	5812000	0.5945	150.058	150.058	5	0.3865	0.9231	150.058	688400	48760000	48760000	1	Methionine (0.985)	Methionine	M+H	CSCCC(C(=O)O)N		150.058	149.051	0.985	12	5812000	0.5945	150.058	150.058	5	0.084	0.3865	0.9231	DETECTED	150.058	688400	48760000	0.3748	0.7669	48760000	-0.0251	2	1
956	31800000	1.5061	269.087	269.088	65	0.375	1.7409	269.088	549300	174700000	174700000	1	INOSINE (0.984)	INOSINE	M+H	C([C@@H]1[C@H]([C@H]([C@H](N2C=NC3=C(N=CN=C32)O)O1)O)O)O	"InChI=1S/C10H12N4O5/c15-1-4-6(16)7(17)10(19-4)14-3-13-5-8(14)11-2-12-9(5)18/h2-4,6-7,10,15-17H,1H2,(H,11,12,18)/t4-,6-,7-,10-/m1/s1"	269.088	0	0.984	7	31800000	1.5061	269.087	269.088	65	0.067	0.375	1.7409	DETECTED	269.088	549300	174700000	0.1158	0.5417	174700000	-0.7369	3	1
626	26170000	0.6293	137.046	137.046	21	0.375	0.8338	137.046	1934000	208600000	208600000	1	HYPOXANTHINE (0.983)	HYPOXANTHINE	M+H	C1=NC2=C(N=CN=C2N1)O	"InChI=1S/C5H4N4O/c10-5-3-4(7-1-6-3)8-2-9-5/h1-2H,(H2,6,7,8,9,10)"	137.046	0	0.983	4	26170000	0.6293	137.046	137.046	21	0.0994	0.375	0.8338	DETECTED	137.046	1934000	208600000	0.4058	0.7578	208600000	-0.1423	2	1
5315	4288000	2.942	260.187	260.187	8	2.8935	3.1763	260.187	114200	109700000	109700000	1	Massbank:RP025502 Hexanoyl-L-Carnitine|L-Hexanoylcarnitine|(3R)-3-hexanoyloxy-4-(trimethylazaniumyl)butanoate (0.982)	Massbank:RP025502 Hexanoyl-L-Carnitine|L-Hexanoylcarnitine|(3R)-3-hexanoyloxy-4-(trimethylazaniumyl)butanoate	M+H	CCCCCC(=O)O[C@H](CC(=O)[O-])C[N+](C)(C)C	1S/C13H25NO4/c1-5-6-7-8-13(17)18-11(9-12(15)16)10-14(2,3)4/h11H,5-10H2,1-4H3/t11-/m1/s1	260.186	0	0.982	6	4288000	2.942	260.187	260.187	8	0.0389	2.8935	3.1763	DETECTED	260.187	114200	109700000	1.5765	1.4304	109700000	-0.015	4	1
7611	5870000	7.1046	522.354	522.356	10	7.0395	7.1633	522.354	5604000	122800000	122800000	1	PC(0:0/18:1); [M+H]+ C26H53N1O7P1 (0.982)	PC(0:0/18:1); [M+H]+ C26H53N1O7P1	M+H	N/A	N/A	522.356	0	0.982	8	5870000	7.1046	522.354	522.356	10	0.0408	7.0395	7.1633	DETECTED	522.354	5604000	122800000	1.1087	1.0323	122800000	-0.0606	4	1
7500	14360000	6.9234	496.338	496.341	14	6.8726	7.3611	496.339	107300	318800000	318800000	1	PC(0:0/16:0); [M+H]+ C24H51N1O7P1 (0.981)	PC(0:0/16:0); [M+H]+ C24H51N1O7P1	M+H	N/A	N/A	496.34	0	0.981	10	14360000	6.9234	496.338	496.341	14	0.0383	6.8726	7.3611	DETECTED	496.339	107300	318800000	1.4663	1.3809	318800000	-0.0276	4	1
7342	9711000	6.6208	520.338	520.342	15	6.5715	7.0254	520.339	116800	208300000	208300000	1	PC(18:2/0:0); [M+H]+ C26H51N1O7P1 (0.980)	PC(18:2/0:0); [M+H]+ C26H51N1O7P1	M+H	N/A	N/A	520.34	0	0.98	14	9711000	6.6208	520.338	520.342	15	0.0386	6.5715	7.0254	DETECTED	520.339	116800	208300000	1.8211	1.5541	208300000	-0.0447	4	1
7262	9484000	6.4957	520.338	520.341	9	6.4583	6.5715	520.338	3248000	224200000	224200000	1	PC(18:2/0:0); [M+H]+ C26H51N1O7P1 (0.979)	PC(18:2/0:0); [M+H]+ C26H51N1O7P1	M+H	N/A	N/A	520.34	0	0.979	6	9484000	6.4957	520.338	520.341	9	0.0378	6.4583	6.5715	DETECTED	520.338	3248000	224200000	1.2428	1.3258	224200000	-0.0276	4	1
7680	1172000	7.2036	522.355	522.357	7	7.1633	7.4627	522.356	101400	19720000	19720000	1	PC(0:0/18:1); [M+H]+ C26H53N1O7P1 (0.978)	PC(0:0/18:1); [M+H]+ C26H53N1O7P1	M+H	N/A	N/A	522.356	0	0.978	9	1172000	7.2036	522.355	522.357	7	0.0489	7.1633	7.4627	DETECTED	522.356	101400	19720000	1.6721	1.6619	19720000	-0.0315	3	1
7239	1515000	6.472	478.291	478.295	4	6.4442	6.5574	478.292	1176000	36360000	36360000	1	PE(18:2/0:0); [M+H]+ C23H45N1O7P1 (0.978)	PE(18:2/0:0); [M+H]+ C23H45N1O7P1	M+H	N/A	N/A	478.293	0	0.978	51	1515000	6.472	478.291	478.295	4	0.0447	6.4442	6.5574	DETECTED	478.292	1176000	36360000	1.7092	1.723	36360000	-0.0181	3	1
706	3066000	0.7125	153.04	153.041	6	0.4095	1.0022	153.041	115900	22770000	22770000	1	xanthine CollisionEnergy:102040 (0.975)	xanthine CollisionEnergy:102040	M+H	Oc1nc(O)c2nc[nH]c2n1	"InChI=1S/C5H4N4O2/c10-4-2-3(7-1-6-2)8-5(11)9-4/h1H,(H3,6,7,8,9,10,11)"	153.041	0	0.975	6	3066000	0.7125	153.04	153.041	6	0.0852	0.4095	1.0022	DETECTED	153.041	115900	22770000	0.3557	0.6942	22770000	-0.0142	2	1
7860	2167000	7.6943	524.37	524.373	10	7.6384	7.9097	524.371	104900	43870000	43870000	1	PC(0:0/18:0); [M+H]+ C26H55N1O7P1 (0.974)	PC(0:0/18:0); [M+H]+ C26H55N1O7P1	M+H	N/A	N/A	524.372	0	0.974	11	2167000	7.6943	524.37	524.373	10	0.0433	7.6384	7.9097	DETECTED	524.371	104900	43870000	1.3722	1.325	43870000	-0.0184	3	1
7482	1250000	6.8995	546.354	546.357	4	6.8585	7.0395	546.354	600200	20280000	20280000	1	PC(20:3/0:0); [M+H]+ C28H53N1O7P1 (0.972)	PC(20:3/0:0); [M+H]+ C28H53N1O7P1	M+H	N/A	N/A	546.356	0	0.972	17	1250000	6.8995	546.354	546.357	4	0.1366	6.8585	7.0395	DETECTED	546.354	600200	20280000	2.0621	1.8129	20280000	-0.0172	3	1
7349	2681000	6.6208	544.338	544.341	5	6.5853	6.8585	544.338	153300	57170000	57170000	1	PC(0:0/20:4); [M+H]+ C28H51N1O7P1 (0.970)	PC(0:0/20:4); [M+H]+ C28H51N1O7P1	M+H	N/A	N/A	544.34	0	0.97	9	2681000	6.6208	544.338	544.341	5	0.0368	6.5853	6.8585	DETECTED	544.338	153300	57170000	2.2725	1.5587	57170000	0.0096	4	1
7568	372800	7.0395	530.321	530.325	4	6.9588	7.1162	530.324	147500	7931000	7931000	1	PE(22:4/0:0); [M+H]+ C27H49N1O7P1 (0.970)	PE(22:4/0:0); [M+H]+ C27H49N1O7P1	M+H	N/A	N/A	530.325	0	0.97	27	372800	7.0395	530.321	530.325	4	0.0392	6.9588	7.1162	DETECTED	530.324	147500	7931000	2.2358	1.007	7931000	-0.0044	2	1
5699	215100	3.1514	148.076	148.077	2	3.1257	3.216	148.076	314900	6506000	6506000		MassbankEU:SM817801 Cinnamamide|(E)-3-phenylprop-2-enamide (0.969)	MassbankEU:SM817801 Cinnamamide|(E)-3-phenylprop-2-enamide	[M+H]+	NC(=O)\C=C\C1=CC=CC=C1	1S/C9H9NO/c10-9(11)7-6-8-4-2-1-3-5-8/h1-7H,(H2,10,11)/b7-6+	148.076	0	0.969	8	215100	3.1514	148.076	148.077	2	0.0677	3.1257	3.216	DETECTED	148.076	314900	6506000	10.9055	1.2442	6506000	-0.0021
7586	1167000	7.0808	480.308	480.31	5	7.0101	7.1395	480.309	937600	23710000	23710000	1	PE(18:1/0:0); [M+H]+ C23H47N1O7P1 (0.969)	PE(18:1/0:0); [M+H]+ C23H47N1O7P1	M+H	N/A	N/A	480.309	0	0.969	25	1167000	7.0808	480.308	480.31	5	0.0421	7.0101	7.1395	DETECTED	480.309	937600	23710000	1.2352	1.0124	23710000	-0.0315	2	1
7533	5115000	6.9588	522.349	522.356	8	6.8726	7.0395	522.354	100100	106400000	106400000	1	PC(0:0/18:1); [M+H]+ C26H53N1O7P1 (0.968)	PC(0:0/18:1); [M+H]+ C26H53N1O7P1	M+H	N/A	N/A	522.356	0	0.968	6	5115000	6.9588	522.349	522.356	8	0.0418	6.8726	7.0395	DETECTED	522.354	100100	106400000	1.4665	1.2574	106400000	-0.0151	4	1
949	6873000	1.5061	137.046	137.046	36	0.8338	1.7175	137.046	643000	32690000	32690000	1	HYPOXANTHINE (0.964)	HYPOXANTHINE	M+H	C1=NC2=C(N=CN=C2N1)O	"InChI=1S/C5H4N4O/c10-5-3-4(7-1-6-3)8-2-9-5/h1-2H,(H2,6,7,8,9,10)"	137.046	0	0.964	4	6873000	1.5061	137.046	137.046	36	0.0873	0.8338	1.7175	DETECTED	137.046	643000	32690000	0.1063	0.5769	32690000	-0.533	2	1
7314	1897000	6.5975	478.291	478.294	4	6.5574	6.7758	478.292	482000	39460000	39460000	1	PE(18:2/0:0); [M+H]+ C23H45N1O7P1 (0.960)	PE(18:2/0:0); [M+H]+ C23H45N1O7P1	M+H	N/A	N/A	478.293	0	0.96	26	1897000	6.5975	478.291	478.294	4	0.0429	6.5574	6.7758	DETECTED	478.292	482000	39460000	2.0765	1.582	39460000	-0.0162	3	1
802	3104000	0.9104	248.149	248.149	12	0.5134	1.0684	248.149	355100	18100000	18100000	1	3-hydroxybutyrylcarnitine (0.957)	3-hydroxybutyrylcarnitine	[M+H]+	CC(O)CC(=O)OC(CC([O-])=O)C[N+](C)(C)C	"InChI=1S/C11H21NO5/c1-8(13)5-11(16)17-9(6-10(14)15)7-12(2,3)4/h8-9,13H,5-7H2,1-4H3"	248.149	247.142	0.957	6	3104000	0.9104	248.149	248.149	12	0.1052	0.5134	1.0684	DETECTED	248.149	355100	18100000	0.2778	0.6385	18100000	-0.0791	2	1
7176	166300	6.2373	494.325	494.326	2	6.2092	6.3102	494.326	360900	3656000	3656000	1	PC(16:1/0:0); [M+H]+ C24H49N1O7P1 (0.950)	PC(16:1/0:0); [M+H]+ C24H49N1O7P1	M+H	N/A	N/A	494.325	0	0.95	6	166300	6.2373	494.325	494.326	2	0.0437	6.2092	6.3102	DETECTED	494.326	360900	3656000	2.3253	1.7959	3656000	-0.0025	2	1
7184	462100	6.2515	542.325	542.327	6	6.2092	6.4131	542.326	111100	10100000	10100000	1	PC(20:5/0:0); [M+H]+ C28H49N1O7P1 (0.949)	PC(20:5/0:0); [M+H]+ C28H49N1O7P1	M+H	N/A	N/A	542.325	0	0.949	12	462100	6.2515	542.325	542.327	6	0.0382	6.2092	6.4131	DETECTED	542.326	111100	10100000	2.0441	1.514	10100000	-0.0342	2	1
8478	204600	9.1848	385.346	385.347	3	9.1282	9.2877	385.346	111200	2620000	2620000	1	"cholesta-5,7-dien-3beta-ol" (0.948)	"cholesta-5,7-dien-3beta-ol"	[M+H]+	[H][C@@]1(CC[C@@]2([H])C3=CC=C4C[C@@H](O)CC[C@]4(C)[C@@]3([H])CC[C@]12C)[C@H](C)CCCC(C)C	"InChI=1S/C27H44O/c1-18(2)7-6-8-19(3)23-11-12-24-22-10-9-20-17-21(28)13-15-26(20,4)25(22)14-16-27(23,24)5/h9-10,18-19,21,23-25,28H,6-8,11-17H2,1-5H3/t19-,21+,23-,24+,25+,26+,27-/m1/s1"	385.346	384.339	0.948	55	204600	9.1848	385.346	385.347	3	0.075	9.1282	9.2877	DETECTED	385.346	111200	2620000	1.2937	1.3342	2620000	0.0113	2	1
26	795900	0.3172	156.076	156.077	2	0.3056	0.375	156.077	2462000	20440000	20440000	1	HISTIDINE (0.944)	HISTIDINE	M+H	C(C1=CN=CN1)[C@@H](C(=O)O)N	"InChI=1S/C6H9N3O2/c7-5(6(10)11)1-4-2-8-3-9-4/h2-3,5H,1,7H2,(H,8,9)(H,10,11)/t5-/m0/s1"	156.077	0	0.944	7	795900	0.3172	156.076	156.077	2	0.0353	0.3056	0.375	DETECTED	156.077	2462000	20440000	4.9841	2.992	20440000	0.0212	2	1
7656	285700	7.1762	572.37	572.372	1	7.1395	7.2878	572.371	112700	6122000	6122000	1	PC(22:4/0:0); [M+H]+ C30H55N1O7P1 (0.942)	PC(22:4/0:0); [M+H]+ C30H55N1O7P1	M+H	N/A	N/A	572.372	0	0.942	8	285700	7.1762	572.37	572.372	1	0.0426	7.1395	7.2878	DETECTED	572.371	112700	6122000	1.3557	1.4107	6122000	0.012	2	1
6368	346000	3.9168	288.218	288.218	4	3.9033	4.0374	288.218	127000	7345000	7345000		OCTANOYLCARNITINE (0.938)	OCTANOYLCARNITINE	M+H	CCCCCCCC(=O)O[C@H](CC(=O)[O-])C[N+](C)(C)C	"InChI=1S/C15H29NO4/c1-5-6-7-8-9-10-15(19)20-13(11-14(17)18)12-16(2,3)4/h13H,5-12H2,1-4H3/t13-/m1/s1"	288.217	0	0.938	9	346000	3.9168	288.218	288.218	4	0.0481	3.9033	4.0374	DETECTED	288.218	127000	7345000	4.8044	3.3747	7345000	0.0109
649	4512000	0.6293	349.054	349.054	6	0.3865	1.2093	349.054	256600	34270000	34270000	1	INOSINE 5'-MONOPHOSPHATE (0.926)	INOSINE 5'-MONOPHOSPHATE	M+H	C([C@@H]1[C@H]([C@H]([C@H](N2C=NC3=C(N=CN=C32)O)O1)O)O)OP(=O)(O)O	"InChI=1S/C10H13N4O8P/c15-6-4(1-21-23(18,19)20)22-10(7(6)16)14-3-13-5-8(14)11-2-12-9(5)17/h2-4,6-7,10,15-16H,1H2,(H,11,12,17)(H2,18,19,20)/t4-,6-,7-,10-/m1/s1"	349.054	0	0.926	6	4512000	0.6293	349.054	349.054	6	0.1087	0.3865	1.2093	DETECTED	349.054	256600	34270000	0.9831	1.0259	34270000	-0.0021	3	1
6979	167000	5.3986	344.28	344.28	4	5.3848	5.4829	344.28	140800	3931000	3931000		LAUROYLCARNITINE (0.906)	LAUROYLCARNITINE	M+H	CCCCCCCCCCCC(=O)O[C@H](CC(=O)[O-])C[N+](C)(C)C	"InChI=1S/C19H37NO4/c1-5-6-7-8-9-10-11-12-13-14-19(23)24-17(15-18(21)22)16-20(2,3)4/h17H,5-16H2,1-4H3/t17-/m1/s1"	344.28	0	0.906	12	167000	5.3986	344.28	344.28	4	0.0417	5.3848	5.4829	DETECTED	344.28	140800	3931000	4.1833	3.1946	3931000	0.0097
8046	846200	8.1381	255.232	255.233	5	8.1116	8.4799	255.232	101700	16500000	16500000		16-Hydroxyhexadecanoic acid CollisionEnergy:205060 (0.897)	16-Hydroxyhexadecanoic acid CollisionEnergy:205060	M+H-H2O	O=C(O)CCCCCCCCCCCCCCCO	"InChI=1S/C16H32O3/c17-15-13-11-9-7-5-3-1-2-4-6-8-10-12-14-16(18)19/h17H,1-15H2,(H,18,19)"	255.232	0	0.897	32	846200	8.1381	255.232	255.233	5	0.0409	8.1116	8.4799	DETECTED	255.232	101700	16500000	2.543	2.3296	16500000	-0.0045
7841	986500	7.6665	482.324	482.326	6	7.6236	7.8233	482.324	142000	21180000	21180000	1	PE(18:0/0:0); [M+H]+ C23H49N1O7P1 (0.880)	PE(18:0/0:0); [M+H]+ C23H49N1O7P1	M+H	N/A	N/A	482.325	0	0.88	17	986500	7.6665	482.324	482.326	6	0.0417	7.6236	7.8233	DETECTED	482.324	142000	21180000	1.9078	1.3741	21180000	-0.0184	3	1
6759	112100	4.7271	316.249	316.249	1	4.7	4.7935	316.249	124700	2634000	2634000		DECANOYLCARNITINE (0.866)	DECANOYLCARNITINE	M+H	CCCCCCCCCC(=O)OC(CC(=O)[O-])C[N+](C)(C)C	"InChI=1S/C17H33NO4/c1-5-6-7-8-9-10-11-12-17(21)22-15(13-16(19)20)14-18(2,3)4/h15H,5-14H2,1-4H3"	316.248	0	0.866	12	112100	4.7271	316.249	316.249	1	0.3466	4.7	4.7935	DETECTED	316.249	124700	2634000	1.5564	1.6062	2634000	-0.0022
7472	725600	6.8726	504.306	504.31	3	6.8282	7.0101	504.308	445200	9732000	9732000	1	PE(20:3/0:0); [M+H]+ C25H47N1O7P1 (0.838)	PE(20:3/0:0); [M+H]+ C25H47N1O7P1	M+H	N/A	N/A	504.309	0	0.838	24	725600	6.8726	504.306	504.31	3	0.055	6.8282	7.0101	DETECTED	504.308	445200	9732000	3.1275	1.8958	9732000	-0.0043	2	1
853	1246000	1.0939	193.068	193.068	1	0.5714	1.2727	193.068	107700	7869000	7869000	2	Spectral Match to S-(5'-Adenosyl)-L-homocysteine from NIST14 (0.824)	Spectral Match to S-(5'-Adenosyl)-L-homocysteine from NIST14	M+2H	C1=NC(=C2C(=N1)N(C=N2)[C@H]3[C@@H]([C@@H]([C@H](O3)CSCC[C@@H](C(=O)O)N)O)O)N	InChI=1S/C14H20N6O5S/c15-6(14(23)24)1-2-26-3-7-9(21)10(22)13(25-7)20-5-19-8-11(16)17-4-18-12(8)20/h4-7,9-10,13,21-22H,1-3,15H2,(H,23,24)(H2,16,17,18)/t6-,7+,9+,10+,13+/m0/s1	193.068	384.122	0.824	37	1246000	1.0939	193.068	193.068	1	0.1064	0.5714	1.2727	DETECTED	193.068	107700	7869000	0.2997	0.6264	7869000	0.0101	2	2
846	1451000	1.0812	307.082	307.083	6	0.5945	1.3388	307.083	100700	11440000	11440000	2	Spectral Match to Glutathione, oxidized from NIST14 (0.823)	Spectral Match to Glutathione, oxidized from NIST14	M+2H	C(CC(=O)N[C@@H](CSSC[C@@H](C(=O)NCC(=O)O)NC(=O)CC[C@@H](C(=O)O)N)C(=O)NCC(=O)O)[C@@H](C(=O)O)N	InChI=1S/C20H32N6O12S2/c21-9(19(35)36)1-3-13(27)25-11(17(33)23-5-15(29)30)7-39-40-8-12(18(34)24-6-16(31)32)26-14(28)4-2-10(22)20(37)38/h9-12H,1-8,21-22H2,(H,23,33)(H,24,34)(H,25,27)(H,26,28)(H,29,30)(H,31,32)(H,35,36)(H,37,38)/t9-,10-,11-,12-/m0/s1	307.083	612.152	0.823	55	1451000	1.0812	307.082	307.083	6	0.0891	0.5945	1.3388	DETECTED	307.083	100700	11440000	0.4682	0.6914	11440000	-0.0296	2	2

## Sheet: Fig. S4
Figure S4a
Long-term (100 h) microbiological test for aerobic plate count (APC) at 4 C
Time (h)	0	20	40	60	80
Untreated Log[CFU]/g	0	0.57724	0.90309	1.00955	1.35751
Std, Untreated Log[CFU]/g	0	0.26	0.09	0.83	0.66
UFH-treated Log[CFU]/g	0	0	0	0.24988	0.40749
Std, UFH-treated Log[CFU]/g	0	0	0	0.42	0.57
Figure S4b
Long-term (100 h) microbiological test for enterobacteriaceae (EB) at 4 C
Time (h)	0	20	40	60	80
Untreated Log[CFU]/g	0	0	0	0.65	1
Std, Untreated Log[CFU]/g	0	0	0	0.33	0.44
UFH-treated Log[CFU]/g	0	0	0	0	0
Std, UFH-treated Log[CFU]/g	0	0	0	0	0
Figure S4c
Long-term (100 h) microbiological test for yeasts and molds (YM) at 4 C
Time (h)	0	20	40	60	80
Untreated Log[CFU]/g	0	0	0	0	0.48888
Std, Untreated Log[CFU]/g	0	0	0	0	0.16
UFH-treated Log[CFU]/g	0	0	0	0	0
Std, UFH-treated Log[CFU]/g	0	0	0	0	0

## Sheet: Fig. S5
Figure S5
Water activity of fresh and UFH-treated beef
time (h)	0	20	40	60	80
Water activity (control)	0.986	0.984	0.986	0.992	0.998
Water activity (UFH-treated)	0.987	0.988	0.984	0.99	0.986
Water activity (UFH-treated, surface)	0.79	-	-	-	0.81

## Sheet: Fig. S6
Figure S6
FTIR spectra of fresh and UFH-treated beef (sampled from surface and center)
Fresh beef
Wavenumber (cm^-1)	650	651	652	653	654	655	656	657	658	659	660	660	661	662	663	664	665	666	667	668	669	670	671	672	673	674	675	676	677	678	679	680	681	682	683	684	685	686	687	687	688	689	690	691	692	693	694	695	696
Absorbance	0.0633	0.0641	0.065	0.0658	0.0666	0.0675	0.0684	0.0692	0.0699	0.0705	0.0712	0.0719	0.0724	0.0728	0.0732	0.0734	0.0737	0.0739	0.074	0.0742	0.0742	0.0742	0.0741	0.0741	0.0741	0.0741	0.074	0.0739	0.0739	0.0738	0.0738	0.0738	0.0737	0.0736	0.0735	0.0734	0.0734	0.0733	0.0733	0.0732	0.0732	0.0733	0.0734	0.0736	0.0739	0.0741	0.0744	0.0747	0.075
Surface
Wavenumber (cm^-1)	650	651	652	653	654	655	656	657	658	659	660	660	661	662	663	664	665	666	667	668	669	670	671	672	673	674	675	676	677	678	679	680	681	682	683	684	685	686	687	687	688	689	690	691	692	693	694	695	696
Absorbance	0.0763	0.0768	0.0774	0.078	0.0785	0.079	0.0795	0.0801	0.0807	0.0813	0.0817	0.082	0.0824	0.0827	0.0829	0.0831	0.0833	0.0835	0.0835	0.0836	0.0837	0.0837	0.0837	0.0838	0.0838	0.0838	0.0839	0.084	0.084	0.0841	0.0842	0.0843	0.0843	0.0843	0.0843	0.0844	0.0845	0.0846	0.0847	0.0848	0.0849	0.0851	0.0852	0.0855	0.0857	0.086	0.0864	0.0868	0.0871
Center
Wavenumber (cm^-1)	650	651	652	653	654	655	656	657	658	659	660	660	661	662	663	664	665	666	667	668	669	670	671	672	673	674	675	676	677	678	679	680	681	682	683	684	685	686	687	687	688	689	690	691	692	693	694	695	696
Absorbance	0.0905	0.091	0.0915	0.0918	0.092	0.0924	0.0928	0.0932	0.0935	0.0938	0.094	0.0942	0.0944	0.0946	0.0947	0.0947	0.0946	0.0945	0.0944	0.0942	0.094	0.0938	0.0936	0.0934	0.0932	0.093	0.0928	0.0927	0.0925	0.0923	0.0921	0.0919	0.0917	0.0914	0.0913	0.0912	0.091	0.0907	0.0905	0.0904	0.0903	0.0903	0.0903	0.0903	0.0905	0.0906	0.0909	0.0911	0.0913
[truncated: 3,426 more columns]

## Sheet: Fig. S8
Figure S8
Storage and loss modulus (G', G") of untreated beef during storage
(20h)
Strain	0.00927	0.01224	0.01457	0.01975	0.02484	0.0318	0.03932	0.05136	0.06219	0.08114	0.09855	0.12656	0.15838	0.20166	0.25296	0.31668	0.40041	0.50516	0.63376	0.80417	1.00822	1.27603	1.61136	2.03585	2.57201	3.24586	4.10415	5.19544	6.56856	8.35041	10.6188	13.7305	17.63	22.2646	28.323	35.7891	45.2236	57.2882	72.062	85.2625	107.678	132.694	165.189	206.309	257.055	321.604	403.509	506.469	635.805
G'	5473.41	6060.87	7222.01	7243.81	7149.32	7075.7	7234.7	6899.2	7089.5	6946.19	7082.08	7038.55	7047.27	6955.82	6876.97	6851.85	6768.51	6658.05	6571.44	6415.89	6294.27	6107.64	5881.41	5612.59	5311.65	4997.85	4641.96	4264.9	3857.12	3401.25	2886.81	2220.3	1599.8	1128.85	765.201	500.051	307.688	171.457	78.0429	53.9021	32.9988	20.1243	10.3271	3.12129	-0.06143	-1.18409	0.23484	0.19145	0.58976
G''	2480.76	1721.45	1236.84	2176.25	1872.24	1706.93	1810.66	1982.58	1793.13	1827.3	1956.98	1756.87	1723.35	1679.09	1761.42	1739.49	1740.19	1748.8	1751.67	1729.11	1729.72	1717.4	1718.76	1691.54	1683.16	1653.72	1624	1581.31	1551.18	1542.92	1569.69	1624.61	1539.96	1367.86	1147.06	930.015	740.958	574.99	444.104	363.354	278.774	219.716	173.333	135.462	106.733	82.9344	61.4544	45.1663	32.7212
(40h)
Strain	0.01095	0.01297	0.01602	0.01971	0.02527	0.02732	0.04448	0.04586	0.06136	0.08146	0.09759	0.12781	0.15922	0.20306	0.25205	0.32291	0.40108	0.50458	0.64135	0.81359	1.02113	1.30251	1.6407	2.09082	2.64805	3.38322	4.27995	5.40126	6.86119	8.62531	10.9174	13.8023	17.4108	22.0687	27.907	35.3816	44.6199	56.324	71.1689	88.9785	111.516	134.847	168.969	209.773	261.083	325.932	406.255	509.854	640.237
G'	24876.4	23494.4	23325.9	23901.8	23348.7	26977.2	21959.1	24462.6	25145	23593.3	24174.3	23475.5	23136	22545.1	22526.6	21755.8	21372.5	20829.3	20028	19003	18025.8	16728.9	15440.7	13873.7	12205.3	10337.7	8660.13	7150.39	5793.61	4661.37	3692.12	2881.87	2210.12	1665.34	1212.17	864.896	599.492	399.314	254.686	153.658	89.3249	61.3343	40.9198	27.2753	17.6461	11.9735	9.17062	6.96434	5.52338
G''	7500.67	8126.93	6753.93	7378.94	7410.24	8913.65	8824.32	9633.09	6586.49	7132.91	7058.23	6822.27	6896.61	6877.07	6433.74	6517.36	6620.48	6690.28	6367.84	6244.35	6166.95	5995.3	5878.89	5815.75	5705.97	5518.01	5208.1	4825.1	4385.01	3935.15	3477.61	3017.64	2598.45	2186.47	1819.61	1478.1	1185.13	943.505	739.558	590.358	469.277	392.65	320.678	264.249	221.489	185.43	160.446	138.557	119.355
(60h)
Strain	0.00977	0.01338	0.01665	0.0187	0.02583	0.03181	0.03943	0.04973	0.06364	0.079	0.09895	0.12689	0.1586	0.19992	0.25248	0.31762	0.40006	0.50428	0.63622	0.80177	1.01126	1.27797	1.61339	2.04462	2.57875	3.26433	4.14149	5.23273	6.65278	8.38596	10.6718	13.5281	17.1389	21.8864	27.6604	35.4194	45.3995	57.936	72.6989	91.2903	115.203	142.839	171.084	213.684	264.682	329.489	410.936	513.451	642.286
G'	20737.9	17705.3	16357.8	18729.9	17811.8	17277.3	17756.8	17895.9	17510.5	17579.4	17840.6	17540.8	17433.7	17374.4	17232.7	17025.5	16847.6	16615.3	16306.3	15971.2	15566.9	15057.8	14451.7	13695.9	12895.4	11980.5	10945.5	9867.94	8712.21	7615.2	6463.5	5378.32	4355.02	3389.06	2573.17	1850.82	1231.94	754.768	459.948	256.639	129.923	52.233	29.7366	17.2768	7.55394	2.50518	-1.51192	-0.4877	-0.43308
G''	3667.12	6945.7	4097.46	3599.14	4854.03	4658.1	3916	4723.69	4552.34	4554.45	4460.37	4375.48	4342.52	4294.62	4184.51	4261.89	4238.65	4243.28	4235.43	4208.51	4230.95	4228.82	4213.28	4184.17	4143.23	4122.76	4064.91	3998.93	3911.86	3804.65	3681.09	3491.18	3267.1	2971.82	2631.13	2240.02	1810.93	1398.78	1064.26	813.743	614.074	474.905	385.591	302.138	239.915	189.466	149.13	114.262	88.0638
(80h)
Strain	0.01055	0.01307	0.0159	0.01956	0.02511	0.03	0.04098	0.04814	0.06373	0.0786	0.09922	0.12763	0.15679	0.2016	0.25319	0.31676	0.40169	0.50338	0.63944	0.8043	1.01623	1.28451	1.62933	2.07146	2.62314	3.34235	4.22115	5.36299	6.77094	8.55792	10.8704	13.7055	17.3894	21.9475	27.7106	35.1224	44.0195	55.633	69.6839	86.8411	108.909	135.92	167.757	210.157	260.605	325.186	410.68	513.823	643.242
G'	15193.6	13757.2	13856.1	14414.1	14431.7	15200.8	14211	14869.8	14551.5	14542.1	14596	14281.5	14359.6	14054.9	13907.7	13799.7	13548.6	13333.8	12948.1	12574	12132.2	11560.9	10799.8	9889.36	8866.39	7740.46	6660.33	5568.66	4617.45	3741.51	2957.72	2298.58	1734.01	1284.6	927.757	650.626	452.216	305.387	205.873	141.777	100.176	68.6446	52.6327	37.6597	29.618	23.898	17.4448	12.4262	8.88611
G''	3179.06	4623.53	3598	3797.84	3961.29	3801.74	4227.15	4185.11	3701.16	4067.01	3621.15	3440.57	3787.05	3743.5	3607.9	3664.44	3598.37	3670.29	3652.14	3623.01	3622.45	3667.13	3659.02	3690.4	3754.55	3747.44	3686.48	3574.48	3388.44	3187.88	2932.63	2642.27	2332.37	2015.21	1715.41	1422.24	1175.89	954.94	776.003	641.714	528.937	440.759	373.013	313.473	270.482	237.417	201.901	173.011	150.142
(100h)
Strain	0.00927	0.01224	0.01457	0.01975	0.02484	0.0318	0.03932	0.05136	0.06219	0.08114	0.09855	0.12656	0.15838	0.20166	0.25296	0.31668	0.40041	0.50516	0.63376	0.80417	1.00822	1.27603	1.61136	2.03585	2.57201	3.24586	4.10415	5.19544	6.56856	8.35041	10.6188	13.7305	17.63	22.2646	28.323	35.7891	45.2236	57.2882	72.062	85.2625	107.678	132.694	165.189	206.309	257.055	321.604	403.509	506.469	635.805
G'	5473.41	6060.87	7222.01	7243.81	7149.32	7075.7	7234.7	6899.2	7089.5	6946.19	7082.08	7038.55	7047.27	6955.82	6876.97	6851.85	6768.51	6658.05	6571.44	6415.89	6294.27	6107.64	5881.41	5612.59	5311.65	4997.85	4641.96	4264.9	3857.12	3401.25	2886.81	2220.3	1599.8	1128.85	765.201	500.051	307.688	171.457	78.0429	53.9021	32.9988	20.1243	10.3271	3.12129	-0.06143	-1.18409	0.23484	0.19145	0.58976
G''	2480.76	1721.45	1236.84	2176.25	1872.24	1706.93	1810.66	1982.58	1793.13	1827.3	1956.98	1756.87	1723.35	1679.09	1761.42	1739.49	1740.19	1748.8	1751.67	1729.11	1729.72	1717.4	1718.76	1691.54	1683.16	1653.72	1624	1581.31	1551.18	1542.92	1569.69	1624.61	1539.96	1367.86	1147.06	930.015	740.958	574.99	444.104	363.354	278.774	219.716	173.333	135.462	106.733	82.9344	61.4544	45.1663	32.7212
[truncated: 2 more columns]

[truncated: 1 more sheets: Fig. S9]
